# Supplementary material for: Health Inequalities in German Higher Education: A Cross-Sectional Study Reveals Poorer Health in First-Generation University Students and University Students with Lower Subjective Social Status
Source: Eur J Investig Health Psychol Educ. 2026 Jan 5;16(1):11. doi: 10.3390/ejihpe16010011 (PMC12839866; doi:10.3390/ejihpe16010011)
Supplement: Supplementary file 1 [file ejihpe-16-00011-s001.zip]

Archive with 1 entries (1 files):
- ejihpe-4021415-supplementary.pdf
